# Supplementary material for: An Enhanced Electromagnetic Manipulation System with a Large Workspace, High-Gradient Magnetic Actuation, and Efficient Thermal Management
Source: Micromachines (Basel). 2026 Jul 2;17(7):810. doi: 10.3390/mi17070810 (PMC13414223; doi:10.3390/mi17070810)
Supplement: Supplementary file 1 [file micromachines-17-00810-s001.zip]

Archive with 7 entries (6 files):
- micromachines-4363551-supplementary/
- micromachines-4363551-supplementary/Supplementary Materials.pdf
- micromachines-4363551-supplementary/Video S1.mp4
- micromachines-4363551-supplementary/Video S2.mp4
- micromachines-4363551-supplementary/Video S3.mp4
- micromachines-4363551-supplementary/Video S4.mp4
- micromachines-4363551-supplementary/Video S5.mp4
